# Supplementary material for: Preparation and Evaluation of Novel Epitope-Based ETEC K88-K99 Bivalent Vaccine
Source: Vet Sci. 2025 Apr 18;12(4):381. doi: 10.3390/vetsci12040381 (PMC12030781; doi:10.3390/vetsci12040381)
Supplement: Supplementary file 1 [file vetsci-12-00381-s001.zip]

Archive with 2 entries (2 files):
- vetsci-3484386 supplementary.pdf
- vetsci-3484386-WB.pdf
